# Supplementary material for: The Use of Human Biomonitoring to Assess Occupational Exposure to PAHs in Europe: A Comprehensive Review
Source: Toxics. 2022 Aug 17;10(8):480. doi: 10.3390/toxics10080480 (PMC9414426; doi:10.3390/toxics10080480)
Supplement: Supplementary file 1 [file toxics-10-00480-s001.zip]

Archive with 1 entries (1 files):
- toxics-1817072-supplementary.pdf
